# Supplementary material for: Modeling the Age-Associated Decrease in Mortality Rate for Congenital Anomalies of the Central Nervous System Using WHO Metadata From Nine European Countries
Source: Front Neurol. 2018 Jul 19;9:585. doi: 10.3389/fneur.2018.00585 (PMC6067090; doi:10.3389/fneur.2018.00585)
Supplement: Supplementary file 2 [file Data_Sheet_2.csv]

			CACNS	CACNS			All Causes	All Causes			Diseases of the nervous system
		Number of living	Number of deaths	Logarithm of mortality rate			Number of deaths	Logarithm of mortality rate			Number of deaths	Logarithm of mortality rate
Category of age (mathematical limits)	age xi [years]	Li	Di	log[mi]			Di	log[mi]			Di	log[mi]
the first day	0,001369863	18199902	1100	-3,813963955			22519	-0,794914738			13	-8,252080056
1-7 days	0,010958904	18199902	478	-6,439178151			20665	-2,672592156			57	-8,565737615
7-28 days	0,047945205	18199902	328	-8,068538243			15901	-4,187414572			163	-8,767801651
28-365 days	0,538356164	18199902	1081	-9,651470527			27410	-6,418449155			1418	-9,380109637
1-2 years	1,5	18306422	372	-10,80386863			6742	-7,906650589			756	-10,09472111
2-3 years	2,5	18445130	214	-11,36433492			4054	-8,42285161			409	-10,71659578
3-4 years	3,5	18600741	146	-11,75510535			3293	-8,639157694			348	-10,8865095
4-5 years	4,5	18785731	122	-11,94458711			2853	-8,792481799			300	-11,04482568
5 - 10 years	7,5	96925477	458	-12,26258378			12350	-8,968041621			1333	-11,19426564
10 - 15 years	12,5	104558963	333	-12,65711922			15618	-8,809082335			1679	-11,03930805
15 - 20 years	17,5	116397502	265	-12,99279181			48389	-7,785493838			2636	-10,69550374
20 - 25 years	22,5	126836630	176	-13,48792644			76285	-7,416178833			2695	-10,75925696
25 - 30 years	27,5	130654272	175	-13,52327927			84673	-7,34151319			2657	-10,8031123
30 - 35 years	32,5	129392528	115	-13,93342907			108256	-7,086107123			3025	-10,66369482
35 - 40 years	37,5	126085634	105	-13,99851152			163725	-6,646528399			4312	-10,28331476
40 - 45 years	42,5	125651480	105	-13,99506225			281120	-6,102485697			6544	-9,862718722
45 - 50 years	47,5	127383916	111	-13,95318584			480441	-5,580256334			9462	-9,507676989
50 - 55 years	52,5	125023622	85	-14,201362			743991	-5,124229036			12558	-9,205900062
55 - 60 years	57,5	113054987	55	-14,53605168			995769	-4,732114287			15176	-8,915914357
60 - 65 years	62,5	96644648	54	-14,39756734			1248943	-4,348743235			18663	-8,552253154
65 - 70 years	67,5	80623925	39	-14,54174435			1540643	-3,95759558			24360	-8,104608278
70 - 75 years	72,5	67644433	36	-14,44625668			1986916	-3,527681372			36303	-7,530119957
75 - 80 years	77,5	53540895	18	-14,90558455			2505055	-3,062135064			54466	-6,89062438
80 - 85 years	82,5	36023832	6	-15,60793181			2800984	-2,554209935			68678	-6,262507083
85 - 90 years	87,5	18995010	7	-14,81377672			2498489	-2,028490164			62179	-5,72191427
90 - 95 years	92,5	6847639	0	NA			1396438	-1,589979213			32944	-5,33685005
